# Supplementary material for: 2-Methoxystypandrone from Polygonum cuspidatum Rejuvenates Senescence by Reducing Mitochondrial ROS
Source: Antioxidants (Basel). 2026 Mar 11;15(3):357. doi: 10.3390/antiox15030357 (PMC13023934; doi:10.3390/antiox15030357)
Supplement: Supplementary file 1 [file antioxidants-15-00357-s001.zip]

Archive with 1 entries (1 files):
- antioxidants-4139089-supplementary.pdf
